# Supplementary material for: Glycogen Synthase Kinase-3 Inhibition by CHIR99021 Promotes Alveolar Epithelial Cell Proliferation and Lung Regeneration in the Lipopolysaccharide-Induced Acute Lung Injury Mouse Model
Source: Int J Mol Sci. 2024 Jan 20;25(2):1279. doi: 10.3390/ijms25021279 (PMC10816825; doi:10.3390/ijms25021279)
Supplement: Supplementary file 1 [file ijms-25-01279-s001.zip]

Archive with 1 entries (1 files):
- ijms-2803903-supplementary.pdf
